# Supplementary material for: Radiative and Non-Radiative Decay Pathways in Carbon Nanodots toward Bioimaging and Photodynamic Therapy
Source: Nanomaterials (Basel). 2021 Dec 28;12(1):70. doi: 10.3390/nano12010070 (PMC8746803; doi:10.3390/nano12010070)
Supplement: Supplementary file 1 [file nanomaterials-12-00070-s001.zip]

Archive with 1 entries (1 files):
- nanomaterials-1482201-SI.pdf
